# Supplementary material for: Comparison of Surgical Treatment Outcomes in Patients with Symptomatic Severe Aortic Valve Stenosis Using the Perceval Sutureless Bioprosthesis Versus a Conventional Biological Valve
Source: J Cardiovasc Dev Dis. 2025 Aug 13;12(8):308. doi: 10.3390/jcdd12080308 (PMC12387097; doi:10.3390/jcdd12080308)
Supplement: Supplementary file 1 [file jcdd-12-00308-s001.zip]

Archive with 1 entries (1 files):
- jcdd-3772719-supplementary.pdf
